# Supplementary material for: Effect of salt stress and nitrogen supply on seed germination and early seedling growth of three coastal halophytes
Source: PeerJ. 2022 Oct 7;10:e14164. doi: 10.7717/peerj.14164 (PMC9549898; doi:10.7717/peerj.14164)
Supplement: Supplemental Information 3 [file peerj-10-14164-s003.zip]

Archive with 5 entries (5 files):
- Raw data/Plant Morphology and Biomass data.xlsx
- Raw data/Seed germination data (Calystegia soldanella).xls
- Raw data/Seed germination data (Glehnia littoralis).xlsx
- Raw data/Seed germination data (Vitex rotundifolia).xls
- Raw data/Temperature and Precipitation Data.xls
