# Supplementary material for: Effect of salt stress and nitrogen supply on seed germination and early seedling growth of three coastal halophytes
Source: PeerJ. 2022 Oct 7;10:e14164. doi: 10.7717/peerj.14164 (PMC9549898; doi:10.7717/peerj.14164)
Supplement: Supplemental Information 3 [file peerj-10-14164-s003.zip › Raw data/Plant Morphology and Biomass data.xlsx]

## Sheet: Glehnia littoralis
	Leaf number	Hight(cm)	Root length(cm)	Above biomass(g)	Below biomass(g)	Total biomass(g)		Above allocation(%)	Below allcaotion(%)		Leaf number	Hight(cm)	Root length(cm)	Above biomass(g)	Below biomass(g)	Total biomass(g)		Above allocation(%)	Below allcaotion(%)
CK-1	1	5.6	13.5	0.075	0.023	0.098	1	76.5306	23.4694	CK-1	1	5.6	13.5	0.075	0.023	0.098	1	76.5306	23.4694
CK-2	1	4.8	13.7	0.085	0.009	0.094	1	90.4255	9.57447	CK-2	1	4.8	13.7	0.085	0.009	0.094	1	90.4255	9.57447
CK-3	1	5.2	14.3	0.091	0.012	0.103	1	88.3495	11.6505	CK-3	1	5.2	14.3	0.091	0.012	0.103	1	88.3495	11.6505
CK-4	1	5	12.3	0.122	0.021	0.143	1	85.3147	14.6853	CK-4	1	5	12.3	0.122	0.021	0.143	1	85.3147	14.6853
CK-5	1	5.3	13.2	0.064	0.011	0.075	1	85.3333	14.6667	CK-5	1	5.3	13.2	0.064	0.011	0.075	1	85.3333	14.6667
CK-6	1	5.3	19.5	0.103	0.017	0.12	1	85.8333	14.1667	CK-6	1	5.3	19.5	0.103	0.017	0.12	1	85.8333	14.1667
CK-7	1	5.9	17.5	0.083	0.009	0.092	1	90.2174	9.78261	CK-7	1	5.9	17.5	0.083	0.009	0.092	1	90.2174	9.78261
CK-8	1	6	14	0.15	0.027	0.177	1	84.7458	15.2542	CK-8	1	6	14	0.15	0.027	0.177	1	84.7458	15.2542
N1-1	1	3.8	12	0.025	0.012	0.037	2	67.5676	32.4324	Na1-1	1	5.3	16.8	0.119	0.015	0.134	2	88.806	11.194
N1-2	1	4.7	13.5	0.077	0.008	0.085	2	90.5882	9.41176	Na1-2	1	5.2	14.1	0.069	0.012	0.081	2	85.1852	14.8148
N1-3	1	5.8	17.5	0.072	0.018	0.09	2	80	20	Na1-3	1	4.7	14	0.094	0.015	0.109	2	86.2385	13.7615
N1-4	1	4	14.1	0.043	0.015	0.058	2	74.1379	25.8621	Na1-4	1	5.6	14.8	0.119	0.008	0.127	2	93.7008	6.29921
N1-5	1	4.2	15.3	0.052	0.005	0.057	2	91.2281	8.77193	Na1-5	1	5.1	13.5	0.091	0.013	0.104	2	87.5	12.5
N1-6	1	5.2	9.6	0.03	0.017	0.047	2	63.8298	36.1702	Na1-6	1	7.8	10	0.107	0.017	0.124	2	86.2903	13.7097
N1-7	1	4.2	14.2	0.028	0.009	0.037	2	75.6757	24.3243	Na1-7	1	6.1	10.9	0.111	0.042	0.153	2	72.549	27.451
N2-1	0	0	0	0	0	0	3	0	0	Na1-8	1	5.8	16.2	0.099	0.018	0.117	2	84.6154	15.3846
N2-2	0	0	0	0	0	0	3	0	0	Na2-1	2	5	10.5	0.1	0.027	0.127	3	78.7402	21.2598
N2-3	0	0	0	0	0	0	3	0	0	Na2-2	2	7.3	12.5	0.142	0.047	0.189	3	75.1323	24.8677
N2-4	0	0	0	0	0	0	3	0	0	Na2-3	1	4	11.2	0.062	0.007	0.069	3	89.8551	10.1449
N2-5	0	0	0	0	0	0	3	0	0	Na2-4	1	5.9	15.4	0.119	0.015	0.134	3	88.806	11.194
N2-6	0	0	0	0	0	0	3	0	0	Na2-5	1	4.9	9.3	0.086	0.015	0.101	3	85.1485	14.8515
N2-7	0	0	0	0	0	0	3	0	0	Na2-6	2	6	16.5	0.099	0.035	0.134	3	73.8806	26.1194
N2-8	0	0	0	0	0	0	3	0	0	Na2-7	1	5.9	11.8	0.078	0.018	0.096	3	81.25	18.75
										Na2-8	1	4.9	9.2	0.09	0.008	0.098	3	91.8367	8.16327

## Sheet: Calystegia soldanella
	Leaf number	Hight(cm)	Root length(cm)	Above biomass(g)	Below biomass(g)	Total biomass(g)	Above allocation(%)	Below allcaotion(%)		Leaf number	Hight(cm)	Root length(cm)	Above biomass(g)	Below biomass(g)	Total biomass(g)		Above allocation(%)	Below allcaotion(%)
CK-1	7	6.3	17.2	0.138	0.066	0.204	67.6471	32.3529	CK-1	7	6.3	17.2	0.138	0.066	0.204	1	67.6471	32.3529
CK-2	4	6.2	11.5	0.159	0.05	0.209	76.0766	23.9234	CK-2	4	6.2	11.5	0.159	0.05	0.209	1	76.0766	23.9234
CK-3	9	8.8	14.2	0.139	0.092	0.231	60.1732	39.8268	CK-3	9	8.8	14.2	0.139	0.092	0.231	1	60.1732	39.8268
CK-4	8	5.3	14.1	0.278	0.107	0.385	72.2078	27.7922	CK-4	8	5.3	14.1	0.278	0.107	0.385	1	72.2078	27.7922
CK-5	6	5.9	12.8	0.22	0.059	0.279	78.853	21.147	CK-5	6	5.9	12.8	0.22	0.059	0.279	1	78.853	21.147
CK-6	7	9.5	14.6	0.197	0.128	0.325	60.6154	39.3846	CK-6	7	9.5	14.6	0.197	0.128	0.325	1	60.6154	39.3846
CK-7	4	5.2	17	0.183	0.052	0.235	77.8723	22.1277	CK-7	4	5.2	17	0.183	0.052	0.235	1	77.8723	22.1277
N1-1	5	7.3	18.6	0.075	0.05	0.125	60	40	Na1-1	10	9.9	21.5	0.333	0.207	0.54	2	61.6667	38.3333
N1-2	4	6.9	15	0.058	0.045	0.103	56.3107	43.6893	Na1-2	7	6.7	9	0.246	0.098	0.344	2	71.5116	28.4884
N1-3	4	5.2	17.8	0.071	0.03	0.101	70.297	29.703	Na1-3	5	4.8	18.8	0.144	0.072	0.216	2	66.6667	33.3333
N1-4	5	9.3	12.8	0.078	0.06	0.138	56.5217	43.4783	Na1-4	5	5.6	21	0.167	0.077	0.244	2	68.4426	31.5574
N1-5	4	6.3	12.5	0.047	0.054	0.101	46.5347	53.4653	Na1-5	6	6.9	13.3	0.208	0.085	0.293	2	70.9898	29.0102
N1-6	5	7.9	13	0.126	0.058	0.184	68.4783	31.5217	Na2-1	4	5.4	10.5	0.112	0.058	0.17	3	65.8824	34.1176
N1-7	5	9	16.4	0.091	0.05	0.141	64.539	35.461	Na2-2	4	5	11.5	0.147	0.058	0.205	3	71.7073	28.2927
N2-1	4	4.9	10.5	0.011	0.029	0.04	27.5	72.5	Na2-3	5	4.5	18.4	0.159	0.068	0.227	3	70.0441	29.9559
N2-2	4	6.3	7.8	0.014	0.024	0.038	36.8421	63.1579	Na2-4	8	8.3	14.5	0.171	0.13	0.301	3	56.8106	43.1894
N2-3	4	7.9	13.2	0.017	0.021	0.038	44.7368	55.2632	Na2-5	7	9.6	13.4	0.182	0.111	0.293	3	62.116	37.884
N2-4	3	6.3	14.2	0.015	0.022	0.037	40.5405	59.4595	Na2-6	4	5.8	10.3	0.138	0.07	0.208	3	66.3462	33.6538
N2-5	5	6.4	9.9	0.031	0.056	0.087	35.6322	64.3678	Na2-7	6	7.2	9.3	0.118	0.106	0.224	3	52.6786	47.3214
N2-6	5	5.2	6.7	0.012	0.04	0.052	23.0769	76.9231
N2-7	5	5	8.5	0.037	0.045	0.082	45.122	54.878

## Sheet: Vitex rotundifolia
	Leaf number	Hight(cm)	Root length(cm)	Above biomass(g)	Below biomass(g)	Total biomass(g)	Above allocation(%)	Below allcaotion(%)		Leaf number	Hight(cm)	Root length(cm)	Above biomass(g)	Below biomass(g)	Total biomass(g)	Above allocation(%)	Below allcaotion(%)
CK-1	8	11.8	22.5	0.143	0.487	0.63	22.6984	77.3016	CK-1	8	11.8	22.5	0.143	0.487	0.63	22.6984	77.3016
CK-2	10	10.2	21	0.215	0.471	0.686	31.3411	68.6589	CK-2	10	10.2	21	0.215	0.471	0.686	31.3411	68.6589
CK-3	8	9.8	23.5	0.203	0.38	0.583	34.8199	65.1801	CK-3	8	9.8	23.5	0.203	0.38	0.583	34.8199	65.1801
CK-4	9	11	18.5	0.168	0.413	0.581	28.9157	71.0843	CK-4	9	11	18.5	0.168	0.413	0.581	28.9157	71.0843
CK-5	9	10.4	25.2	0.24	0.461	0.701	34.2368	65.7632	CK-5	9	10.4	25.2	0.24	0.461	0.701	34.2368	65.7632
CK-6	10	16	21.9	0.27	0.796	1.066	25.3283	74.6717	CK-6	10	16	21.9	0.27	0.796	1.066	25.3283	74.6717
CK-7	9	14.9	21.8	0.19	0.535	0.725	26.2069	73.7931	CK-7	9	14.9	21.8	0.19	0.535	0.725	26.2069	73.7931
CK-8	8	10.4	16.5	0.073	0.239	0.312	23.3974	76.6026	CK-8	8	10.4	16.5	0.073	0.239	0.312	23.3974	76.6026
CK-9	8	11.4	14.5	0.132	0.415	0.547	24.1316	75.8684	CK-9	8	11.4	14.5	0.132	0.415	0.547	24.1316	75.8684
CK-10	8	9.8	12	0.086	0.209	0.295	29.1525	70.8475	CK-10	8	9.8	12	0.086	0.209	0.295	29.1525	70.8475
N1-1	8	9.3	7	0.063	0.35	0.413	15.2542	84.7458	Na1-1	8	11.2	16.3	0.155	0.388	0.543	28.5451	71.4549
N1-2	12	13.1	23.2	0.465	1	1.465	31.7406	68.2594	Na1-2	8	9.7	12.9	0.149	0.337	0.486	30.6584	69.3416
N1-3	9	9.5	8.3	0.094	0.331	0.425	22.1176	77.8824	Na1-3	10	12	24	0.248	0.636	0.884	28.0543	71.9457
N1-4	10	10	12.5	0.097	0.264	0.361	26.8698	73.1302	Na1-4	7	9.6	16.7	0.151	0.309	0.46	32.8261	67.1739
N1-5	8	9.7	9.9	0.061	0.281	0.342	17.8363	82.1637	Na1-5	8	9.4	23.5	0.21	0.356	0.566	37.1025	62.8975
N1-6	12	11.4	14	0.21	0.632	0.842	24.9406	75.0594	Na1-6	10	12.8	23.8	0.328	0.649	0.977	33.5722	66.4278
N1-7	10	10.2	16.5	0.15	0.441	0.591	25.3807	74.6193	Na1-7	10	13.7	15	0.23	0.665	0.895	25.6983	74.3017
N1-8	8	8.5	12	0.099	0.359	0.458	21.6157	78.3843	Na1-8	8	9.3	20	0.17	0.306	0.476	35.7143	64.2857
N1-9	6	11.3	11.5	0.042	0.223	0.265	15.8491	84.1509	Na1-9	6	8.3	15.9	0.104	0.206	0.31	33.5484	66.4516
N1-10	8	7.8	6.5	0.06	0.288	0.348	17.2414	82.7586	Na1-10	10	11.5	20	0.186	0.508	0.694	26.8012	73.1988
N2-1	8	10.3	17.8	0.224	0.409	0.633	35.387	64.613	Na2-1	6	9.8	16.7	0.197	0.314	0.511	38.5519	61.4481
N2-2	8	11	19.5	0.224	0.44	0.664	33.7349	66.2651	Na2-2	8	11.3	18.5	0.129	0.439	0.568	22.7113	77.2887
N2-3	8	13	19.5	0.209	0.457	0.666	31.3814	68.6186	Na2-3	10	11.5	17	0.192	0.511	0.703	27.3115	72.6885
N2-4	8	11.8	19.5	0.166	0.357	0.523	31.74	68.26	Na2-4	10	12	17.4	0.149	0.635	0.784	19.0051	80.9949
N2-5	8	11.7	17.8	0.144	0.384	0.528	27.2727	72.7273	Na2-5	8	9.6	17.9	0.116	0.355	0.471	24.6285	75.3715
N2-6	7	10.5	16.1	0.102	0.234	0.336	30.3571	69.6429	Na2-6	8	10.4	17.8	0.163	0.388	0.551	29.5826	70.4174
N2-7	6	10.3	15.7	0.109	0.239	0.348	31.3218	68.6782	Na2-7	7	8.4	14.3	0.094	0.23	0.324	29.0123	70.9877
N2-8	6	10.3	18.5	0.117	0.306	0.423	27.6596	72.3404	Na2-8	8	9.8	13	0.124	0.316	0.44	28.1818	71.8182
N2-9	8	13.2	17.5	0.138	0.432	0.57	24.2105	75.7895	Na2-9	8	11	19.5	0.145	0.39	0.535	27.1028	72.8972
N2-10	8	12	21.3	0.155	0.33	0.485	31.9588	68.0412	Na2-10	10	11.7	16.3	0.115	0.466	0.581	19.7935	80.2065
