# Supplementary material for: Effect of salt stress and nitrogen supply on seed germination and early seedling growth of three coastal halophytes
Source: PeerJ. 2022 Oct 7;10:e14164. doi: 10.7717/peerj.14164 (PMC9549898; doi:10.7717/peerj.14164)
Supplement: Supplemental Information 3 [file peerj-10-14164-s003.zip › Raw data/Seed germination data (Calystegia soldanella).xls]

## Sheet: CK
date	CK-1	CK-2	CK-3	CK-4	CK-5	CK-6	CK-7	CK-8	CK-9	CK-10
2020-09-18	0	0	0	0	0	0	0	0	0	0
2020-09-19	0	1	0	0	1	0	1	0	0	0
2020-09-20	0	1	0	0	1	0	1	1	0	0
2020-09-21	0	1	1	1	1	0	1	1	0	0
2020-09-22	0	1	1	1	2	0	2	1	0	0
2020-09-23	0	1	1	1	2	0	2	1	0	0
2020-09-24	0	2	1	2	3	0	2	1	0	0
2020-09-25	0	2	1	2	3	0	2	1	0	0
2020-09-26	0	2	1	2	3	0	2	1	1	0
2020-09-27	0	2	1	2	3	0	2	1	1	0
2020-09-28	0	2	1	2	3	0	2	1	1	0
2020-09-29	0	2	1	2	4	0	2	1	1	0
2020-09-30	0	2	1	2	4	0	2	1	1	0
2020-10-01	0	2	1	2	4	0	2	1	1	0
2020-10-02	0	2	1	2	4	0	2	1	1	0
2020-10-03	0	2	1	2	4	0	2	1	1	0
2020-10-04	0	3	2	4	4	0	2	2	1	0
2020-10-05	0	3	2	4	4	0	2	2	1	0
2020-10-06	0	3	2	4	4	0	2	2	1	0
2020-10-07	0	3	2	4	4	0	2	2	1	0
2020-10-08	0	3	2	4	4	0	2	2	1	0
2020-10-09	0	3	2	4	4	0	2	2	1	0
2020-10-10	0	3	2	4	4	0	2	2	1	0
date	CK-1	CK-2	CK-3	CK-4	CK-5	CK-6	CK-7	CK-8	CK-9	CK-10
2021-03-30	1	4	3	4	4	1	3	2	2	1
2021-03-31	1	4	3	4	4	1	3	2	2	1
2021-04-01	2	4	3	4	4	1	3	2	2	3
2021-04-02	2	4	3	4	4	1	3	2	2	3
2021-04-03	4	4	3	5	5	1	4	3	3	3
2021-04-04	4	4	3	7	5	1	4	5	3	3
2021-04-05	4	4	7	7	5	2	4	5	5	3
2021-04-06	6	4	7	9	6	2	5	5	5	7
2021-04-07	7	4	7	9	6	3	6	5	6	7
2021-04-08	8	4	8	10	6	5	7	5	6	7
2021-04-09	9	4	9	10	6	5	7	5	6	7
2021-04-10	9	4	9	10	6	5	7	5	6	7
2021-04-11	9	4	11	10	6	5	7	5	7	7
2021-04-12	9	4	11	10	7	5	7	5	7	8
2021-04-13	9	4	11	10	7	5	7	5	7	8
2021-04-14	9	4	11	10	7	6	7	5	7	8
2021-04-15	9	4	11	10	7	6	7	5	7	8
2021-04-16	9	4	11	10	7	6	7	5	7	8
2021-04-17	9	5	11	10	7	6	7	5	7	8
2021-04-18	9	5	11	10	8	6	7	5	7	8
2021-04-19	9	5	11	10	8	6	7	5	7	8
2021-04-20	9	5	11	10	8	6	7	5	7	8
2021-04-21	9	5	11	10	8	6	8	5	7	8
2021-04-22	9	5	11	10	8	6	8	5	7	8

## Sheet: N1
date	N1-1	N1-2	N1-3	N1-4	N1-5	N1-6	N1-7	N1-8	N1-9	N1-10
2020-09-18	0	2	0	0	0	0	0	0	0	0
2020-09-19	0	2	0	0	0	0	1	0	0	0
2020-09-20	0	2	0	0	0	0	1	0	0	0
2020-09-21	0	2	0	0	0	1	1	0	1	0
2020-09-22	0	2	0	0	1	1	1	0	2	0
2020-09-23	0	2	0	0	1	1	1	0	2	0
2020-09-24	0	3	0	0	1	1	1	0	2	1
2020-09-25	0	3	0	0	1	1	1	0	2	1
2020-09-26	0	3	0	0	1	1	1	0	2	1
2020-09-27	0	3	0	0	1	1	1	0	2	2
2020-09-28	0	3	0	0	1	1	1	0	2	2
2020-09-29	0	3	0	0	1	2	1	0	2	2
2020-09-30	0	3	0	0	1	3	1	0	2	2
2020-10-01	0	3	0	0	1	3	1	0	2	2
2020-10-02	0	3	0	0	1	3	1	0	2	2
2020-10-03	0	3	0	0	1	3	1	0	2	2
2020-10-04	1	3	0	0	1	3	1	0	2	2
2020-10-05	1	3	0	0	1	3	1	0	2	2
2020-10-06	1	3	0	0	1	3	1	0	2	2
2020-10-07	1	3	0	0	1	3	1	0	2	2
2020-10-08	1	3	0	0	1	3	1	0	2	2
2020-10-09	1	3	0	0	1	3	1	0	2	2
2020-10-10	1	3	0	0	1	3	1	0	2	2
date	N1-1	N1-2	N1-3	N1-4	N1-5	N1-6	N1-7	N1-8	N1-9	N1-10
2021-03-30	1	3	1	0	1	3	1	0	3	2
2021-03-31	1	3	1	1	1	4	1	1	3	4
2021-04-01	2	4	2	2	3	6	1	3	4	6
2021-04-02	2	4	2	2	3	6	1	3	4	6
2021-04-03	2	4	2	2	3	8	1	5	4	8
2021-04-04	2	4	2	2	3	8	1	5	5	8
2021-04-05	2	5	3	3	5	8	2	6	5	9
2021-04-06	3	6	4	3	7	8	2	7	6	9
2021-04-07	5	7	4	4	7	9	2	10	6	9
2021-04-08	5	10	5	4	7	10	3	10	7	9
2021-04-09	6	10	5	4	7	10	4	10	7	10
2021-04-10	6	10	7	5	8	10	4	10	7	10
2021-04-11	6	10	7	5	8	10	6	11	7	10
2021-04-12	6	10	7	6	8	12	6	11	7	10
2021-04-13	6	10	7	6	8	12	6	11	7	10
2021-04-14	6	10	7	7	8	12	6	11	7	10
2021-04-15	6	10	7	7	8	12	6	11	7	10
2021-04-16	6	10	7	7	8	13	7	11	7	10
2021-04-17	6	10	7	7	8	13	7	11	7	10
2021-04-18	6	10	7	7	8	13	7	11	7	10
2021-04-19	6	10	7	7	8	13	7	11	7	10
2021-04-20	6	10	7	7	8	13	7	11	7	10
2021-04-21	6	10	7	7	8	13	7	11	7	10
2021-04-22	6	10	7	7	8	13	7	11	7	10

## Sheet: N2
date	N2-1	N2-2	N2-3	N2-4	N2-5	N2-6	N2-7	N2-8	N2-9	N2-10
2020-09-18	0	1	0	0	0	0	0	0	0	0
2020-09-19	0	1	0	0	0	0	0	0	0	0
2020-09-20	1	2	0	1	0	0	0	0	0	0
2020-09-21	1	2	2	2	0	0	0	0	0	0
2020-09-22	1	2	2	3	1	0	0	0	0	0
2020-09-23	1	2	2	3	1	0	0	0	0	0
2020-09-24	2	2	2	3	2	0	0	0	0	0
2020-09-25	2	2	2	3	2	0	0	0	0	0
2020-09-26	2	2	2	3	2	0	0	0	0	0
2020-09-27	2	2	2	3	2	1	0	0	0	0
2020-09-28	2	2	2	3	2	1	0	0	0	0
2020-09-29	2	2	2	3	2	1	0	0	0	0
2020-09-30	2	2	2	3	2	1	0	0	0	0
2020-10-01	2	2	2	3	2	1	0	0	0	0
2020-10-02	2	2	2	3	2	1	0	0	0	0
2020-10-03	2	2	2	3	2	1	0	0	0	0
2020-10-04	2	2	2	3	2	1	1	0	0	0
2020-10-05	2	2	2	3	2	1	1	0	0	0
2020-10-06	2	2	2	3	2	1	1	0	0	0
2020-10-07	2	2	2	3	2	1	1	0	0	0
2020-10-08	2	2	2	3	2	1	1	0	0	0
2020-10-09	2	2	2	3	2	1	1	0	0	0
2020-10-10	2	2	2	3	2	1	1	0	0	0
date	N2-1	N2-2	N2-3	N2-4	N2-5	N2-6	N2-7	N2-8	N2-9	N2-10
2021-03-30	2	2	5	4	4	1	1	2	1	1
2021-03-31	3	2	7	4	4	1	1	3	1	1
2021-04-01	4	2	7	4	4	1	2	3	1	3
2021-04-02	4	2	7	4	4	1	2	3	1	3
2021-04-03	6	2	7	4	4	3	2	3	2	3
2021-04-04	7	2	7	7	5	4	2	3	2	3
2021-04-05	10	3	7	9	5	5	2	5	2	3
2021-04-06	10	3	8	10	5	6	2	5	2	3
2021-04-07	12	5	8	11	5	7	2	5	2	3
2021-04-08	12	6	11	11	6	8	2	6	4	4
2021-04-09	12	8	11	11	6	8	2	6	4	4
2021-04-10	13	8	11	11	6	8	2	6	4	4
2021-04-11	14	9	11	11	8	10	2	6	5	5
2021-04-12	14	11	12	11	8	10	2	6	6	5
2021-04-13	14	12	12	11	8	10	2	6	6	5
2021-04-14	14	12	12	11	8	10	2	6	6	5
2021-04-15	14	13	12	11	8	10	2	6	6	5
2021-04-16	14	13	12	11	8	10	2	6	6	5
2021-04-17	14	13	12	11	8	10	2	6	6	5
2021-04-18	14	13	12	11	8	10	2	6	6	5
2021-04-19	14	13	12	12	8	10	3	6	6	6
2021-04-20	14	13	12	12	8	10	3	6	6	6
2021-04-21	14	13	12	12	8	10	3	6	6	6
2021-04-22	14	13	12	12	8	10	3	6	6	6

## Sheet: Na1
date	Na1-1	Na1-2	Na1-3	Na1-4	Na1-5	Na1-6	Na1-7	Na1-8	Na1-9	Na1-10
2020-09-18	0	0	0	0	0	0	1	0	0	0
2020-09-19	0	0	0	0	0	0	2	0	0	0
2020-09-20	0	0	0	0	0	0	2	0	0	0
2020-09-21	0	0	0	0	0	0	2	0	0	0
2020-09-22	0	0	0	0	0	1	2	0	1	0
2020-09-23	0	0	0	0	0	1	2	0	1	0
2020-09-24	0	0	0	0	0	1	3	0	1	0
2020-09-25	0	0	0	1	1	1	3	0	1	0
2020-09-26	0	0	0	1	1	1	3	0	1	0
2020-09-27	0	0	0	1	1	1	3	0	1	0
2020-09-28	0	0	0	1	1	1	3	0	1	0
2020-09-29	0	0	2	1	1	2	3	0	1	0
2020-09-30	0	0	2	1	1	2	3	0	1	0
2020-10-01	0	0	2	1	1	2	3	0	1	0
2020-10-02	0	0	2	1	1	2	3	0	1	0
2020-10-03	0	0	2	1	1	2	3	0	1	1
2020-10-04	0	0	2	1	1	2	3	0	1	1
2020-10-05	0	0	2	1	1	2	3	0	1	1
2020-10-06	0	0	2	1	1	2	3	0	1	1
2020-10-07	0	0	2	1	1	2	3	0	1	1
2020-10-08	0	0	2	1	1	2	3	0	1	1
2020-10-09	0	0	2	1	1	2	3	0	1	1
2020-10-10	0	0	2	1	1	2	3	0	1	1
date	Na1-1	Na1-2	Na1-3	Na1-4	Na1-5	Na1-6	Na1-7	Na1-8	Na1-9	Na1-10
2021-03-30	0	0	2	1	1	2	3	0	2	2
2021-03-31	0	0	2	1	2	2	4	0	2	2
2021-04-01	0	0	2	2	2	2	4	0	3	2
2021-04-02	0	0	2	2	2	2	4	0	3	2
2021-04-03	1	0	3	3	2	2	4	0	3	2
2021-04-04	2	0	4	3	2	3	5	0	3	2
2021-04-05	2	1	4	5	2	3	6	1	3	2
2021-04-06	2	2	7	7	3	3	6	1	3	2
2021-04-07	2	2	8	7	3	7	7	1	5	2
2021-04-08	3	2	9	7	3	9	7	1	5	2
2021-04-09	3	2	10	7	3	9	7	1	5	2
2021-04-10	3	2	10	7	3	11	7	1	5	2
2021-04-11	3	2	10	7	3	11	7	1	5	2
2021-04-12	3	2	11	7	3	11	7	1	5	2
2021-04-13	3	2	11	7	3	11	7	1	5	2
2021-04-14	3	2	11	7	3	11	7	1	5	2
2021-04-15	3	2	11	7	3	11	7	1	5	2
2021-04-16	3	2	11	7	3	11	7	1	5	2
2021-04-17	3	2	11	7	3	12	7	1	5	2
2021-04-18	4	4	11	7	3	12	8	1	5	2
2021-04-19	4	4	11	7	3	12	8	1	5	2
2021-04-20	4	4	11	7	3	12	8	1	5	2
2021-04-21	4	4	11	7	3	12	8	1	5	2
2021-04-22	4	4	11	7	3	12	8	1	5	2

## Sheet: Na2
date	Na2-1	Na2-2	Na2-3	Na2-4	Na2-5	Na2-6	Na2-7	Na2-8	Na2-9	Na2-10
2020-09-18	0	0	0	0	0	0	0	0	0	0
2020-09-19	0	1	0	0	1	0	0	1	1	0
2020-09-20	0	1	0	0	1	0	0	1	1	0
2020-09-21	0	1	0	0	1	0	1	2	1	0
2020-09-22	0	2	0	0	1	0	1	2	1	0
2020-09-23	0	2	0	0	1	0	1	2	1	0
2020-09-24	1	2	0	0	1	0	1	2	1	0
2020-09-25	1	2	0	0	1	0	1	2	1	0
2020-09-26	1	2	0	1	1	0	1	2	1	0
2020-09-27	1	2	0	1	1	0	1	2	1	0
2020-09-28	1	2	0	1	1	0	1	2	1	0
2020-09-29	1	2	0	1	1	0	1	2	2	0
2020-09-30	1	2	0	2	1	0	1	2	2	0
2020-10-01	1	2	0	2	1	0	1	2	2	0
2020-10-02	1	2	0	2	1	0	1	2	2	0
2020-10-03	1	2	0	2	1	0	1	2	2	0
2020-10-04	1	3	0	2	1	0	1	2	2	0
2020-10-05	1	3	0	2	1	0	1	2	2	0
2020-10-06	1	3	0	2	1	0	1	2	2	0
2020-10-07	1	3	0	2	1	0	1	2	2	0
2020-10-08	1	3	0	2	1	0	1	2	2	0
2020-10-09	1	3	0	2	1	0	1	2	2	0
2020-10-10	1	3	0	2	1	0	1	2	2	0
date	Na2-1	Na2-2	Na2-3	Na2-4	Na2-5	Na2-6	Na2-7	Na2-8	Na2-9	Na2-10
2021-03-30	2	4	0	2	1	0	1	2	3	0
2021-03-31	3	4	0	2	2	0	1	2	3	0
2021-04-01	5	4	0	2	3	1	3	2	4	2
2021-04-02	5	4	0	2	3	1	3	2	4	2
2021-04-03	5	4	0	2	4	1	4	2	4	2
2021-04-04	6	4	0	2	4	1	5	2	5	3
2021-04-05	8	7	3	3	5	2	5	4	6	5
2021-04-06	11	7	7	3	5	3	5	4	6	5
2021-04-07	11	8	8	6	7	3	5	4	7	5
2021-04-08	11	9	11	6	7	5	5	8	7	7
2021-04-09	11	9	11	6	7	5	5	8	7	7
2021-04-10	11	11	12	6	9	5	5	8	7	7
2021-04-11	11	11	12	6	9	5	5	8	8	7
2021-04-12	11	11	12	6	9	5	5	8	8	7
2021-04-13	11	11	13	8	9	5	5	8	8	7
2021-04-14	11	11	13	8	9	5	5	8	8	7
2021-04-15	11	11	13	8	9	5	5	8	8	7
2021-04-16	11	11	13	8	9	5	5	8	8	7
2021-04-17	11	11	13	8	9	5	5	8	8	7
2021-04-18	11	11	13	8	9	5	5	8	8	7
2021-04-19	11	11	13	8	9	5	5	8	8	7
2021-04-20	11	11	13	8	9	5	5	8	8	7
2021-04-21	11	11	13	8	9	5	5	8	8	7
2021-04-22	11	11	13	8	9	5	5	8	8	7
