# Supplementary material for: Effect of salt stress and nitrogen supply on seed germination and early seedling growth of three coastal halophytes
Source: PeerJ. 2022 Oct 7;10:e14164. doi: 10.7717/peerj.14164 (PMC9549898; doi:10.7717/peerj.14164)
Supplement: Supplemental Information 3 [file peerj-10-14164-s003.zip › Raw data/Seed germination data (Glehnia littoralis).xlsx]

## Sheet: CK
date	CK-1	CK-2	CK-3	CK-4	CK-5	CK-6	CK-7	CK-8	CK-9
2021-03-20	0	0	0	0	0	0	0	0	0
2021-03-21	0	0	0	0	0	0	0	0	0
2021-03-22	0	0	0	0	0	0	0	0	0
2021-03-23	0	0	0	0	0	0	0	0	0
2021-03-24	0	0	0	0	0	0	0	0	0
2021-03-25	0	0	0	0	5	6	9	27	54
2021-03-26	13	3	17	11	26	29	35	59	71
2021-03-27	20	9	27	19	38	39	53	61	73
2021-03-28	40	30	40	47	59	47	61	71	77
2021-03-29	52	42	56	64	60	48	65	75	78
2021-03-30	57	58	61	74	72	57	68	79	79
2021-03-31	59	66	62	74	72	63	69	79	79
2021-04-01	65	73	68	74	73	67	70	80	80
2021-04-02	66	74	70	78	73	69	70	80	80
2021-04-03	67	76	73	81	73	73	70	80	80
2021-04-04	67	76	73	81	77	76	70	80	80
2021-04-05	68	76	73	81	77	76	71	83	80
2021-04-06	69	78	73	81	77	76	71	83	80
2021-04-07
2021-04-08
2021-04-09
2021-04-10
2021-04-11
2021-04-12
2021-04-13
2021-04-14
2021-04-15
2021-04-16
2021-04-17
2021-04-18
2021-04-19
2021-04-20
2021-04-21
2021-04-22
2021-04-23
2021-04-24
2021-04-25
2021-04-26
2021-04-27
2021-04-28
2021-04-29
2021-04-30
2021-05-01

## Sheet: N1
date	N1-1	N1-2	N1-3	N1-4	N1-5	N1-6	N1-7	N1-8
2021-03-20	0	0	0	0	0	0	0	0
2021-03-21	0	0	0	0	0	0	0	0
2021-03-22	0	0	0	0	0	0	0	0
2021-03-23	0	0	0	0	0	0	0	0
2021-03-24	0	0	0	0	0	0	0	0
2021-03-25	0	0	0	0	0	0	0	11
2021-03-26	0	0	1	1	4	1	4	23
2021-03-27	0	0	1	2	5	6	8	31
2021-03-28	2	3	8	8	4	16	13	35
2021-03-29	2	5	16	12	9	22	18	41
2021-03-30	3	7	20	21	17	26	24	42
2021-03-31	3	9	22	21	18	28	24	43
2021-04-01	5	9	26	25	19	30	25	45
2021-04-02	7	9	33	28	20	33	26	47
2021-04-03	13	11	44	30	25	40	33	46
2021-04-04	14	19	51	36	30	44	42	46
2021-04-05	21	22	55	41	37	48	42	46
2021-04-06	29	27	61	47	37	50	43	57
2021-04-07	31	31	64	57	44	60	47	57
2021-04-08	35	33	67	61	47	60	51	58
2021-04-09	42	39	70	61	48	63	54	58
2021-04-10	44	40	70	61	48	63	57	59
2021-04-11	48	40	75	63	48	63	58	59
2021-04-12
2021-04-13
2021-04-14
2021-04-15
2021-04-16
2021-04-17
2021-04-18
2021-04-19
2021-04-20
2021-04-21
2021-04-22
2021-04-23
2021-04-24
2021-04-25
2021-04-26
2021-04-27
2021-04-28
2021-04-29
2021-04-30
2021-05-01

## Sheet: N2
date	N2-1	N2-2	N2-4	N2-5	N2-6	N2-7	N2-9
2021-03-20	0	0	0	0	0	0	0
2021-03-21	0	0	0	0	0	0	0
2021-03-22	0	0	0	0	0	0	0
2021-03-23	0	0	0	0	0	0	0
2021-03-24	0	0	0	0	0	0	0
2021-03-25	0	0	0	0	0	0	0
2021-03-26	0	0	0	0	0	0	0
2021-03-27	0	0	0	0	0	0	0
2021-03-28	0	0	0	0	0	5	0
2021-03-29	0	0	0	0	0	5	0
2021-03-30	0	0	0	0	0	5	1
2021-03-31	0	0	1	0	0	6	1
2021-04-01	0	0	1	0	0	6	1
2021-04-02	0	0	1	0	0	6	1
2021-04-03	0	0	2	0	0	6	1
2021-04-04	0	0	2	0	0	6	1
2021-04-05	0	0	2	0	0	6	1
2021-04-06	0	0	2	0	0	6	1
2021-04-07	1	0	2	0	0	6	1
2021-04-08	1	0	2	0	0	6	1
2021-04-09	1	0	2	0	0	6	1
2021-04-10	2	0	2	0	0	6	1
2021-04-11	3	0	2	0	1	6	2
2021-04-12	4	0	2	0	1	6	2
2021-04-13
2021-04-14
2021-04-15
2021-04-16
2021-04-17
2021-04-18
2021-04-19
2021-04-20
2021-04-21
2021-04-22
2021-04-23
2021-04-24
2021-04-25
2021-04-26
2021-04-27
2021-04-28
2021-04-29
2021-04-30
2021-05-01

## Sheet: Na1
date	Na1-1	Na1-2	Na1-3	Na1-4	Na1-5	Na1-6	Na1-7	Na1-8	Na1-9
2021-03-20	0	0	0	0	0	0	0	0	0
2021-03-21	0	0	0	0	0	0	0	0	0
2021-03-22	0	0	0	0	0	0	0	0	0
2021-03-23	0	0	0	0	0	0	0	0	0
2021-03-24	0	0	0	0	0	0	0	0	0
2021-03-25	0	8	6	1	3	14	15	49	56
2021-03-26	10	30	16	18	28	34	36	70	66
2021-03-27	27	44	16	30	35	47	38	70	66
2021-03-28	44	63	47	45	58	59	51	74	68
2021-03-29	55	68	57	58	58	62	54	83	68
2021-03-30	61	73	60	62	63	65	54	86	68
2021-03-31	61	75	65	66	63	66	54	86	68
2021-04-01	64	75	65	66	63	66	54	86	69
2021-04-02	65	75	69	66	65	68	54	86	70
2021-04-03	68	78	74	67	65	68	57	86	70
2021-04-04	68	78	74	67	65	68	57	86	70
2021-04-05	68	78	74	67	65	71	57	86	70
2021-04-06	71	76	73	71	65	71	57	86	70
2021-04-07
2021-04-08
2021-04-09
2021-04-10
2021-04-11
2021-04-12
2021-04-13
2021-04-14
2021-04-15
2021-04-16
2021-04-17
2021-04-18
2021-04-19
2021-04-20
2021-04-21
2021-04-22
2021-04-23
2021-04-24
2021-04-25
2021-04-26
2021-04-27
2021-04-28
2021-04-29
2021-04-30
2021-05-01

## Sheet: Na2
date	Na2-1	Na2-2	Na2-3	Na2-4	Na2-5	Na2-6	Na2-7	Na2-8	Na2-9
2021-03-20	0	0	0	0	0	0	0	0	0
2021-03-21	0	0	0	0	0	0	0	0	0
2021-03-22	0	0	0	0	0	0	0	0	0
2021-03-23	0	0	0	0	0	0	0	0	0
2021-03-24	0	0	0	0	0	0	0	0	0
2021-03-25	1	5	2	5	29	6	18	29	27
2021-03-26	6	28	15	28	51	19	45	50	53
2021-03-27	6	45	17	35	65	21	45	55	53
2021-03-28	20	62	30	45	68	33	57	62	67
2021-03-29	41	74	39	51	73	33	62	65	67
2021-03-30	53	78	42	57	73	35	67	65	69
2021-03-31	54	78	55	62	74	35	67	65	69
2021-04-01	63	78	55	62	76	37	70	65	69
2021-04-02	68	78	55	64	76	37	70	65	69
2021-04-03	75	80	61	64	76	37	70	65	69
2021-04-04	81	82	61	64	76	37	70	65	69
2021-04-05
2021-04-06
2021-04-07
2021-04-08
2021-04-09
2021-04-10
2021-04-11
2021-04-12
2021-04-13
2021-04-14
2021-04-15
2021-04-16
2021-04-17
2021-04-18
2021-04-19
2021-04-20
2021-04-21
2021-04-22
2021-04-23
2021-04-24
2021-04-25
2021-04-26
2021-04-27
2021-04-28
2021-04-29
2021-04-30
2021-05-01
