# Supplementary material for: Effect of salt stress and nitrogen supply on seed germination and early seedling growth of three coastal halophytes
Source: PeerJ. 2022 Oct 7;10:e14164. doi: 10.7717/peerj.14164 (PMC9549898; doi:10.7717/peerj.14164)
Supplement: Supplemental Information 3 [file peerj-10-14164-s003.zip › Raw data/Seed germination data (Vitex rotundifolia).xls]

## Sheet: CK
date	N1-1	N1-3	N1-4	N1-5	N1-6	N1-7
2021-04-10	0	0	0	0	0	0
2021-04-11	0	0	0	0	0	0
2021-04-12	0	0	0	0	0	0
2021-04-13	0	0	0	0	0	0
2021-04-14	8	3	10	4	14	7
2021-04-15	10	3	14	6	19	9
2021-04-16	15	3	16	14	24	18
2021-04-17	16	3	20	16	28	24
2021-04-18	19	3	26	19	33	24
2021-04-19	27	3	30	20	36	27
2021-04-20	29	4	34	22	40	28
2021-04-21	35	4	39	24	43	30
2021-04-22	35	4	40	26	45	31
2021-04-23	35	4	41	28	46	32
2021-04-24	37	5	44	29	47	32
2021-04-25	40	6	48	30	48	32
2021-04-26	42	8	50	33	50	32
2021-04-27	43	12	55	40	55	32
2021-04-28	43	14	60	42	56	32
2021-04-29	52	18	60	42	59	38
2021-04-30	52	19	65	44	60	38
2021-05-01	52	20	67	48	61	38
2021-05-02	52	21	68	49	62	38
2021-05-03	53	22	69	49	65	39
2021-05-04	55	25	70	50	66	40
2021-05-05	56	28	71	53	68	42
2021-05-06	57	31	72	55	72	44
2021-05-07	60	35	75	58	72	47
2021-05-08	63	39	77	61	72	49
2021-05-09	63	40	78	61	72	49
2021-05-10	63	43	79	62	72	49
2021-05-11	63	44	80	62	72	49
2021-05-12	63	46	81	62	72	49
2021-05-13	65	50	87	67	72	49
2021-05-14	66	57	95	71	72	49
2021-05-15
2021-05-16
2021-05-17
2021-05-18

## Sheet: N1
date	CK-1	CK-2	CK-3	CK-5	CK-6	CK-7
2021-04-10	0	0	0	0	0	0
2021-04-11	0	0	0	0	0	0
2021-04-12	0	0	0	0	0	0
2021-04-13	0	0	0	0	0	0
2021-04-14	5	0	1	6	5	12
2021-04-15	7	1	3	10	8	18
2021-04-16	10	1	5	10	24	25
2021-04-17	15	2	8	12	30	31
2021-04-18	18	2	10	12	34	33
2021-04-19	19	5	11	19	38	35
2021-04-20	23	6	14	22	40	37
2021-04-21	26	7	17	24	46	40
2021-04-22	26	7	17	24	48	40
2021-04-23	26	8	17	24	51	41
2021-04-24	27	9	18	26	51	44
2021-04-25	28	10	20	28	51	45
2021-04-26	29	12	22	30	51	46
2021-04-27	31	13	24	31	51	47
2021-04-28	31	13	24	31	51	47
2021-04-29	31	14	28	34	51	47
2021-04-30	31	16	30	35	51	47
2021-05-01	31	18	33	36	51	47
2021-05-02	31	18	33	38	51	47
2021-05-03	32	19	33	40	51	48
2021-05-04	33	19	33	45	51	49
2021-05-05	34	20	33	48	51	49
2021-05-06	34	20	33	50	51	49
2021-05-07	34	21	33	50	51	49
2021-05-08	34	22	33	50	51	49
2021-05-09	34	22	33	51	51	49
2021-05-10	34	22	33	52	51	49
2021-05-11	34	22	34	53	51	49
2021-05-12	34	22	34	53	51	49
2021-05-13	34	23	34	53	51	50
2021-05-14	34	24	34	53	51	53
2021-05-15
2021-05-16
2021-05-17
2021-05-18

## Sheet: N2
date	N2-1	N2-2	N2-3	N2-4	N2-5	N2-6
2021-04-10	0	0	0	0	0	0
2021-04-11	0	0	0	0	0	0
2021-04-12	0	0	0	0	0	0
2021-04-13	0	0	0	0	0	0
2021-04-14	2	2	2	4	12	18
2021-04-15	4	4	3	5	16	20
2021-04-16	6	6	3	13	23	26
2021-04-17	7	8	6	18	30	33
2021-04-18	12	9	10	26	32	36
2021-04-19	15	11	12	28	38	36
2021-04-20	20	17	17	28	38	37
2021-04-21	25	30	21	28	38	38
2021-04-22	27	30	24	30	40	38
2021-04-23	29	30	26	34	43	38
2021-04-24	31	33	32	37	42	40
2021-04-25	40	40	37	40	45	46
2021-04-26	43	42	40	42	47	46
2021-04-27	45	44	43	45	50	47
2021-04-28	50	52	48	50	53	48
2021-04-29	53	54	48	51	53	49
2021-04-30	53	58	50	56	54	53
2021-05-01	53	60	51	60	55	57
2021-05-02	57	63	52	61	56	58
2021-05-03	58	65	53	62	58	59
2021-05-04	60	70	56	63	60	60
2021-05-05	64	78	59	64	63	60
2021-05-06	66	84	62	66	66	61
2021-05-07	70	84	63	68	66	61
2021-05-08	75	84	63	71	66	61
2021-05-09	76	84	64	72	66	61
2021-05-10	77	84	65	73	67	61
2021-05-11	77	84	65	74	68	61
2021-05-12	78	85	66	75	68	61
2021-05-13	80	90	70	80	75	67
2021-05-14	86	96	82	95	87	70
2021-05-15
2021-05-16
2021-05-17
2021-05-18

## Sheet: Na1
date	Na1-1	Na1-2	Na1-3	Na1-4	Na1-5	Na1-6	Na1-7
2021-04-10	0	0	0	0	0	0	0
2021-04-11	0	0	0	0	0	0	0
2021-04-12	0	0	0	0	0	0	0
2021-04-13	0	0	0	0	0	0	0
2021-04-14	2	0	6	0	11	12	13
2021-04-15	3	0	9	0	21	12	16
2021-04-16	8	3	10	5	21	15	18
2021-04-17	9	4	10	7	33	15	20
2021-04-18	16	4	12	12	40	21	23
2021-04-19	21	4	12	13	42	25	24
2021-04-20	21	7	16	20	43	25	26
2021-04-21	22	9	20	27	47	26	28
2021-04-22	22	10	20	30	48	27	28
2021-04-23	22	11	20	32	50	28	28
2021-04-24	23	15	23	35	53	28	29
2021-04-25	27	20	26	40	57	28	30
2021-04-26	28	22	27	42	58	28	32
2021-04-27	29	23	28	45	59	29	35
2021-04-28	30	25	31	47	62	29	36
2021-04-29	34	27	32	49	62	29	36
2021-04-30	36	32	33	53	64	30	37
2021-05-01	40	36	34	59	67	32	38
2021-05-02	40	38	37	60	68	34	39
2021-05-03	40	40	40	60	70	37	40
2021-05-04	40	43	44	64	74	37	47
2021-05-05	40	45	46	65	75	38	50
2021-05-06	40	46	48	66	76	38	53
2021-05-07	42	46	48	66	76	38	53
2021-05-08	43	46	48	66	76	38	53
2021-05-09	43	46	48	67	76	38	54
2021-05-10	44	46	48	67	76	38	54
2021-05-11	45	46	48	67	76	39	55
2021-05-12	46	47	49	68	77	39	55
2021-05-13	48	52	50	70	80	40	58
2021-05-14	51	56	62	88	85	41	61
2021-05-15
2021-05-16
2021-05-17
2021-05-18

## Sheet: Na2
date	Na2-1	Na2-2	Na2-3	Na2-4	Na2-5	Na2-6	Na2-7
2021-04-10	0	0	0	0	0	0	0
2021-04-11	0	0	0	0	0	0	0
2021-04-12	0	0	0	0	0	0	0
2021-04-13	0	0	0	0	0	0	0
2021-04-14	8	1	0	2	10	21	23
2021-04-15	10	1	0	2	11	25	29
2021-04-16	11	3	1	2	15	27	38
2021-04-17	16	4	2	2	20	35	52
2021-04-18	18	8	4	6	23	37	52
2021-04-19	19	12	4	7	23	39	52
2021-04-20	23	13	8	8	23	39	52
2021-04-21	25	14	11	11	24	39	52
2021-04-22	27	16	11	11	25	39	52
2021-04-23	29	17	12	11	27	39	52
2021-04-24	32	19	15	11	28	39	52
2021-04-25	35	20	16	12	29	40	53
2021-04-26	40	24	22	12	30	40	54
2021-04-27	45	25	23	12	33	41	56
2021-04-28	50	26	23	12	36	42	57
2021-04-29	50	28	23	13	36	42	57
2021-04-30	51	28	26	14	36	42	60
2021-05-01	52	28	29	16	36	42	61
2021-05-02	54	30	31	17	40	44	65
2021-05-03	55	32	33	18	41	45	66
2021-05-04	57	34	33	19	42	48	68
2021-05-05	58	36	35	22	46	49	70
2021-05-06	60	38	34	22	48	52	72
2021-05-07	60	39	35	24	48	52	72
2021-05-08	60	41	36	27	48	52	72
2021-05-09	60	41	36	27	48	52	72
2021-05-10	60	41	36	28	49	53	72
2021-05-11	60	42	36	29	50	54	72
2021-05-12	60	42	36	29	50	54	72
2021-05-13	65	47	40	33	50	55	72
2021-05-14	68	52	47	35	50	56	72
2021-05-15
2021-05-16
2021-05-17
2021-05-18
