# Supplementary material for: Effect of salt stress and nitrogen supply on seed germination and early seedling growth of three coastal halophytes
Source: PeerJ. 2022 Oct 7;10:e14164. doi: 10.7717/peerj.14164 (PMC9549898; doi:10.7717/peerj.14164)
Supplement: Supplemental Information 3 [file peerj-10-14164-s003.zip › Raw data/Temperature and Precipitation Data.xls]

## Sheet: Sheet1
Date	Temperature(℃)	Precipitation(mm)
2020-09-10	23	0.7
2020-09-11	21.9	21.1
2020-09-12	21.7	0
2020-09-13	21.9	0.1
2020-09-14	22.6	0
2020-09-15	22.5	23.9
2020-09-16	23.6	0
2020-09-17	21.7	0
2020-09-18	22.1	0
2020-09-19	22.8	0
2020-09-20	24.3	0
2020-09-21	22.4	0
2020-09-22	21.9	0
2020-09-23	20.9	0
2020-09-24	20.3	4.8
2020-09-25	20.2	0.6
2020-09-26	20.5	0
2020-09-27	20.9	0
2020-09-28	20.9	0
2020-09-29	21.1	0
2020-09-30	18.9	0
2020-10-01	20	0
2020-10-02	19.2	1
2020-10-03	17.7	0
2020-10-04	14.9	0
2020-10-05	14.8	0
2020-10-06	15.3	0
2020-10-07	17.2	0
2020-10-08	18	0
2020-10-09	18.3	0
2020-10-10	18.9	0
2020-10-11	18.5	0.1
2020-10-12	17.6	0.1
2020-10-13	16.8	0
2020-10-14	14.7	1.7
2020-10-15	14.9	0.2
2020-10-16	15.4	4.9
2020-10-17	14.4	0
2020-10-18	15.1	0
2020-10-19	15.6	0
2020-10-20	16.6	0
2020-10-21	17.7	0
2020-10-22	14.6	0
2020-10-23	12.4	0
2020-10-24	11.7	0
2020-10-25	13.8	0
2020-10-26	15.3	0
2020-10-27	16.5	0
2020-10-28	14.9	0
2020-10-29	13.8	0
2020-10-30	14.9	0
2020-10-31	15.4	0
2020-11-01	17	0
2020-11-02	14.3	0
2020-11-03	10.9	0
2020-11-04	11.5	0
2020-11-05	13.6	0
2020-11-06	17.3	0
2020-11-07	16.4	0
2020-11-08	12.8	0
2020-11-09	11.2	0
2020-11-10	12.7	0
2020-11-11	13.8	0
2020-11-12	13.7	0
2020-11-13	14.1	0
2020-11-14	13.7	0
2020-11-15	14.2	0
2020-11-16	14.8	0
2020-11-17	16	0
2020-11-18	18.1	46
2020-11-19	11.1	0
2020-11-20	5.5	0
2020-11-21	5.3	2.6
2020-11-22	4.8	3.2
2020-11-23	3.5	0
2020-11-24	5.5	0
2020-11-25	7.6	0
2020-11-26	6.3	1.4
2020-11-27	5.4	0
2020-11-28	2.4	0
2020-11-29	2.5	0
2020-11-30	3.5	0
2020-12-01	2.7	0
2020-12-02	2.2	0.1
2020-12-03	1.6	0
2020-12-04	2.4	0
2020-12-05	3	0
2020-12-06	5.5	0
2020-12-07	4.3	0
2020-12-08	0.9	0
2020-12-09	4.1	0
2020-12-10	6.2	0
2020-12-11	5.1	0
2020-12-12	5.8	0
2020-12-13	0.7	0
2020-12-14	-3.4	0
2020-12-15	-1.9	0
2020-12-16	-0.7	0
2020-12-17	0.6	0
2020-12-18	2	0
2020-12-19	-1	0
2020-12-20	1.3	0
2020-12-21	2	0
2020-12-22	4.4	0
2020-12-23	5.5	0
2020-12-24	3.8	0
2020-12-25	2.6	0
2020-12-26	6.1	0
2020-12-27	7	0
2020-12-28	6.5	0
2020-12-29	-3.1	12.7
2020-12-30	-10.3	0
2020-12-31	-6.7	0
2021-01-01	-3.4	0.3
2021-01-02	0.5	0
2021-01-03	1.5	0
2021-01-04	2.1	0
2021-01-05	-2.6	0
2021-01-06	-6.3	0
2021-01-07	-12.7	0
2021-01-08	-8.6	0
2021-01-09	-5.1	0
2021-01-10	-2.4	0
2021-01-11	-1.4	0
2021-01-12	0.5	0
2021-01-13	5.3	0
2021-01-14	5.5	0
2021-01-15	3.5	0
2021-01-16	-2.9	0
2021-01-17	0	0
2021-01-18	2	0
2021-01-19	3.9	0
2021-01-20	4.6	0
2021-01-21	6.1	0
2021-01-22	1.7	0
2021-01-23	1.2	0
2021-01-24	2	0
2021-01-25	5.5	0
2021-01-26	4.7	2.8
2021-01-27	3.9	0
2021-01-28	1.4	0
2021-01-29	0.5	0
2021-01-30	4.7	0
2021-01-31	6	0
2021-02-01	6.4	0
2021-02-02	-0.7	0
2021-02-03	4.2	0
2021-02-04	2.9	0
2021-02-05	7.4	0
2021-02-06	10.6	0
2021-02-07	6.2	0
2021-02-08	0.3	0
2021-02-09	2.2	0
2021-02-10	4.7	0
2021-02-11	3.9	0
2021-02-12	7	0
2021-02-13	7.2	0
2021-02-14	7.8	10.7
2021-02-15	1.8	0
2021-02-16	2.4	0
2021-02-17	-1.4	0
2021-02-18	1.8	0
2021-02-19	10.5	0
2021-02-20	15.2	0
2021-02-21	18.6	0
2021-02-22	10.8	0
2021-02-23	3.3	0
2021-02-24	3	0
2021-02-25	2.9	21.9
2021-02-26	4.3	0
2021-02-27	7.2	0
2021-02-28	6.9	4.5
2021-03-01	2.4	19.1
2021-03-02	1.2	0
2021-03-03	4.7	0
2021-03-04	6.7	0
2021-03-05	7	0
2021-03-06	2.1	0
2021-03-07	1.5	0
2021-03-08	4.3	0
2021-03-09	6.6	0
2021-03-10	8.6	0
2021-03-11	7.6	1.8
2021-03-12	9	0.1
2021-03-13	10.3	0
2021-03-14	9.9	0
2021-03-15	9.7	0.1
2021-03-16	7.6	0
2021-03-17	6.5	0
2021-03-18	8.1	1.2
2021-03-19	7.4	0
2021-03-20	8.1	0
2021-03-21	9.3	0
2021-03-22	9.9	0
2021-03-23	14	0
2021-03-24	14.6	0
2021-03-25	13.6	0
2021-03-26	12.5	0
2021-03-27	12.4	11.9
2021-03-28	16.2	0
2021-03-29	14	0
2021-03-30	11.7	0.1
2021-03-31	9.9	0
2021-04-01	11.2	0.2
2021-04-02	9.3	7.2
2021-04-03	9.2	4.7
2021-04-04	11.1	0
2021-04-05	12.7	0
2021-04-06	13.1	0
2021-04-07	13.2	0
2021-04-08	12.5	0
2021-04-09	12.4	0
2021-04-10	12.3	0
2021-04-11	11	0
2021-04-12	14.3	9.6
2021-04-13	10.8	0
2021-04-14	11.6	0
2021-04-15	12	0
2021-04-16	13.6	0.3
2021-04-17	13.9	0
2021-04-18	13.3	0
2021-04-19	15.2	0
2021-04-20	14.1	0
2021-04-21	12.2	2.6
2021-04-22	12.8	35.3
2021-04-23	13.8	0
2021-04-24	12.3	3.9
2021-04-25	14.6	0.6
2021-04-26	12.6	9.5
2021-04-27	16.6	1.4
2021-04-28	16.5	0
2021-04-29	17.3	0.2
2021-04-30	12.9	3.2
2021-05-01	13.8	0
2021-05-02	13.6	0
2021-05-03	13.1	0.2
2021-05-04	16.2	2
2021-05-05	19.7	0
2021-05-06	21.4	0
2021-05-07	20.4	0
2021-05-08	22.2	0
2021-05-09	15.2	0
2021-05-10	13	0
2021-05-11	13.9	0
2021-05-12	14.2	0.4
2021-05-13	16.2	0
2021-05-14	15	24.1
2021-05-15	16.9	2.5
2021-05-16	14.7	8.2
2021-05-17	20.7	0
2021-05-18	21.2	0
2021-05-19	19.7	0
2021-05-20	15.6	6.8
2021-05-21	18.9	0
2021-05-22	19.7	0
2021-05-23	19.1	0
2021-05-24	20.5	0
2021-05-25	20.7	0
2021-05-26	22	0
2021-05-27	23.8	0
2021-05-28	22.7	0
2021-05-29	24.9	0
2021-05-30	17.6	0
2021-05-31	17.4	0
2021-06-01	18.6	0
